# Supplementary material for: The incidence, risk factors and predictive nomograms for early death of lung cancer with synchronous brain metastasis: a retrospective study in the SEER database
Source: BMC Cancer. 2021 Jul 16;21:825. doi: 10.1186/s12885-021-08490-4 (PMC8285786; doi:10.1186/s12885-021-08490-4)
Supplement: Supplementary file 1 — Additional file 1. [file 12885_2021_8490_MOESM1_ESM.xlsx]

## Sheet: Sheet1
ID	Age	Sex	Histology	Gleason grade	T stage	N stage	LiverMetsat	BoneMetsat	MarItal	RiskScore	risk	Earlydeath	Cause of death
10071846	72	male	AD	2	T4	N3	YES	YES	Married	279	high	1	Radiotherapy associated pneumonia
10055579	77	male	SQCC	2	T2	N1	NO	NO	Single	267	high	1	Atelectasis
1755803	63	male	AD	2	T3	N2	NO	YES	Married	244	high	0
10028078	67	male	AD	2	T4	N2	NO	NO	Married	239	high	1	Lung cancer
10063092	67	male	AD	2	T4	N3	NO	NO	Married	237.5	high	1	Lung cancer
1845459	70	male	AD	2	T4	N3	NO	NO	Married	233.5	high	1	Lung cancer
10027991	51	male	AD	2	T3	N1	NO	NO	Married	229	high	0
1681109	64	male	LCLC	2	T4	N2	YES	NO	Married	221.5	high	1	Lung cancer
1915048	57	male	AD	2	T4	N3	YES	NO	Married	220	high	0
10075967	60	female	AD	3	T4	N3	YES	YES	Married	218.5	high	0
1473967	76	male	AD	3	T3	N2	NO	NO	Married	217	high	1	Lung cancer
2028778	63	male	SQCC	4	T4	N2	NO	NO	Married	216.5	high	1	Lung cancer
1867693	66	male	AD	1	T1	N1	NO	NO	Married	216	high	1	Lung cancer
1751053	69	male	AD	3	T3	N3	NO	NO	Married	212	high	1	Lung cancer
1866198	64	male	SCLC	2	T3	N2	NO	NO	Married	209.5	low	0
10060595	68	female	AD	2	T3	N2	NO	NO	Married	206.5	low	0
1528412	61	male	AD	1	T2	N1	NO	NO	Married	196	low	1	Lung cancer
10000745	57	female	AD	3	T4	N1	NO	NO	Married	194.5	low	0
10027408	56	male	LCLC	2	T3	N3	NO	NO	Married	194	low	0
10015579	59	male	AD	2	T4	N2	NO	YES	Married	194	low	0
10106468	52	male	SQCC	2	T4	N3	YES	YES	Married	188.5	low	1	Lung cancer
1552174	63	male	AD	3	T4	N2	NO	NO	Married	187	low	0
1926286	62	male	Others/Neuroendocrine carcinoma	3	T2	N1	YES	NO	Married	184.5	low	0
d014504	50	female	AD	2	T3	N2	NO	NO	Married	178	low	0
1611932	43	male	AD	2	T3	N1	NO	NO	Single	165.5	low	0
10083221	55	male	AD	4	T3	N3	NO	NO	Married	155	low	0
10000733	55	male	SQCC	2	T3	N2	NO	NO	Married	150	low	0
1859803	47	male	AD	1	T1	N0	N0	NO	Married	145	low	0
